# Supplementary material for: Embedded timing and alert device triggered by total dissolved solids (TDS) for monitoring disinfection duration in acidic electrolyzed oxidizing water
Source: PLoS One. 2026 May 18;21(5):e0349390. doi: 10.1371/journal.pone.0349390 (PMC13183236; doi:10.1371/journal.pone.0349390)
Supplement: S1 File — (XLSX) [file pone.0349390.s001.xlsx]

## Sheet: Disinfection timing execution r
Digital kitchen timer					TDS-triggered timers
Date	Performed	Not performed	Total		Date	Performed	Not performed	Total
9.1	27	5	32		10.9	19	2	21
9.2	37	4	41		10.1	41	3	44
9.3	38	7	45		10.11	44	1	45
9.4	40	4	44		10.13	43	0	43
9.5	33	3	36		10.14	49	0	49
9.8	28	4	32		10.15	41	2	43
9.9	36	5	41		10.16	39	2	41
9.1	36	3	39		10.17	30	3	33
9.11	33	8	41		10.2	37	2	39
9.12	24	3	27		10.21	38	1	39
9.15	28	8	36		10.22	40	3	43
9.16	30	6	36		10.23	36	0	36
9.17	36	5	41		10.24	25	4	29
9.18	26	8	34		10.27	40	4	44
9.19	25	4	29		10.28	33	2	35
9.22	24	7	31		10.29	40	1	41
9.23	30	7	37		10.3	38	2	40
9.24	37	8	45		10.31	22	3	25
9.25	31	6	37
9.26	26	5	31
9.28	34	9	43
9.29	33	5	38
9.3	21	3	24

## Sheet: Disinfection duration complianc
Digital kitchen timer					TDS-triggered timer
Date	≥2min	＜2min	Total		Date	≥2min	＜2min	Total
9.1	32	0	32		10.9	20	1	21
9.2	39	2	41		10.1	44	0	44
9.3	44	1	45		10.11	44	1	45
9.4	42	2	44		10.13	43	0	43
9.5	33	3	36		10.14	49	0	49
9.8	28	4	32		10.15	42	1	43
9.9	39	2	41		10.16	40	1	41
9.1	36	3	39		10.17	33	0	33
9.11	39	2	41		10.2	39	0	39
9.12	24	3	27		10.21	39	0	39
9.15	34	2	36		10.22	42	1	43
9.16	33	3	36		10.23	36	0	36
9.17	41	0	41		10.24	28	1	29
9.18	31	3	34		10.27	42	2	44
9.19	27	2	29		10.28	34	1	35
9.22	27	4	31		10.29	41	0	41
9.23	36	1	37		10.3	39	1	40
9.24	43	2	45		10.31	23	2	25
9.25	33	4	37
9.26	28	3	31
9.28	41	2	43
9.29	35	3	38
9.3	22	2	24
