# Supplementary material for: Embedded timing and alert device triggered by total dissolved solids (TDS) for monitoring disinfection duration in acidic electrolyzed oxidizing water
Source: PLoS One. 2026 May 18;21(5):e0349390. doi: 10.1371/journal.pone.0349390 (PMC13183236; doi:10.1371/journal.pone.0349390)
Supplement: S3 File — (XLSX) [file pone.0349390.s003.xlsx]

## Sheet: Sheet1
List of equipment and consumables for the experiment
Serial Number	Name	Manufacturer	Specifications & Model
1	Acidic Electrolyzed Oxidizing Water Generator	Chengdu Bangyan Technology Co., Ltd.	CD-BYSY-I-150L
2	Conductivity Test Pen 1	Watenv Science (Shanghai) Co., Ltd.	CT100-1
3	Conductivity Test Pen 2	Delixi Electric Co., Ltd	DLX-GM813S
4	Chlorine-Containing Disinfection Tablet	Sichuan Huatian Technology Industry Co., Ltd.	1g/tablet, available chlorine concentration 45% – 55%
5	Peracetic Acid	Shandong Anjie Hi-Tech Disinfection Technology Co., Ltd.	500mL, two-component, 15% – 18% concentration
6	Glutaraldehyde	Shandong Lierkang Medical Technology Co., Ltd.	500mL, Concentration 2%, with stabilizers (sodium nitrite, sodium bicarbonate)
7	Purified Water	Chengdu Angying Technology Co., Ltd.	1000 L/h
8	Tap Water	Chengdu Municipal Tap Water
